# Supplementary material for: Tourmaline: A containerized workflow for rapid and iterable amplicon sequence analysis using QIIME 2 and Snakemake
Source: Gigascience. 2022 Jul 28;11:giac066. doi: 10.1093/gigascience/giac066 (PMC9334028; doi:10.1093/gigascience/giac066)
Supplement: giac066_Supplemental_Files [file giac066_supplemental_files.zip]

Archive with 5 entries (5 files):
- figureS1.pdf
- figureS2.pdf
- figureS3.pdf
- figureS4.pdf
- tableS1.pdf
